# Supplementary material for: Association of Antipsychotic Polypharmacy and Two-Year All-Cause Mortality: A Population-Based Cohort Study of 33,221 Italian Continuous Users
Source: J Clin Med. 2024 Apr 3;13(7):2073. doi: 10.3390/jcm13072073 (PMC11012528; doi:10.3390/jcm13072073)
Supplement: Supplementary file 1 [file jcm-13-02073-s001.zip]

Archive with 1 entries (1 files):
- jcm-2914483-supplementary.pdf
